# Supplementary material for: LNP-RNA-engineered adipose stem cells for accelerated diabetic wound healing
Source: Nat Commun. 2024 Jan 25;15:739. doi: 10.1038/s41467-024-45094-5 (PMC10811230; doi:10.1038/s41467-024-45094-5)
Supplement: Supplementary file 4 — Source Data [file 41467_2024_45094_MOESM4_ESM.xlsx]

## Sheet: Figure 2
Figure 2a. Luminescence intensity of DIM, DIS and LIS LNPs with FLuc-mRNA in primary ASCs
	DIM1	DIM2	DIM3	DIM4	DIM5	DIM6	DIM7	DIM8	DIM9	DIM10	DIS1	DIS2	DIS3	DIS4	DIS5	DIS6	DIS7	DIS8	DIS9	DIS10	LIS1	LIS2	LIS3	LIS4	LIS5	LIS6	LIS7	LIS8	LIS9	LIS10	MC3	ALC-0315	SM102	Lipo 3K	Electro
	206996	688	39938	61960	8826	7934	62057	684	14	23344.5	142298	177	11478	4478	2092	323	17435.8	3125	1410	20322	59448	72	12051	3244	8693	1486	21811	6934	58983	18035	2860	2527	24211	3326	2533
	214782	730	41606	57950	6757	7501	37224	670	9	19921.2	131761	173	7122	4368	2081	127	16730.8	3107	1874	23439	74039	6	11722	4370	49	540	34763	1309	76859	20472	3176	3703	31987	3259	2754
	236402	363	69579	74289	6239	7347	50932	212	89	21632.9	135368	2071	6955	3719	2613	329	24418.8	3903	1758	18437	75824	15	10794	7525	1639	64	29365	3707	71141	14201	5456	4821	23346	3016	3475
Figure 2c. Orthogonal assay of DIM1 LNPs-luminescence intensity
	DIM1						DOPE						Chol						DMG-PEG2k
	10	91070.3	90380.7	130034	63047.3		20	91070.3	205714	105221	105174		30	91070.3	95505.3	136424	41866		0.25	91070.3	96233.3	141640	54484.7
	20	205714	95505.3	96233.3	44719.3		30	90380.7	95505.3	135939	54484.7		40	90380.7	205714	141640	55475.3		0.5	90380.7	44719.3	136424	105174
	30	105221	135939	136424	141640		40	130034	96233.3	136424	55475.3		50	130034	44719.3	105221	54484.7		0.75	130034	205714	135939	41866
	40	105174	54484.7	55475.3	41866		50	63047.3	44719.3	141640	41866		60	63047.3	96233.3	135939	105174		1	63047.3	95505.3	105221	55475.3
Figure 2d. Two rounds of DIM1 formulation optimization
	DIM1	DIM1A	DIM1B	DIM1C	DIM1D	DIM1E	DIM1F	DIM1G	DIM1H	DIM1I	DIM1J	DIM1K	DIM1L	DIM1M	DIM1N	DIM1O	DIM1P	DIM1Q	DIM1R	DIM1S	DIM1T	DIM1U	DIM1V	DIM1W
	0.829723	0.905163	0.911655	1.12727	0.632507	1.65141	0.773809	0.859437	0.395609	0.906821	1.24391	1.43422	1.59546	0.956462	0.513639	0.397087	0.320588	0.211455	0.678159	1.50471	2.4911	1.73312	1.71059	1.73715
	1.18581	0.859927	0.881231	1.63764	0.808358	1.87637	1.0177	1.03201	0.399245	1.04379	1.38267	1.49274	1.45955	0.906821	0.623388	0.605789	0.414387	0.232811	0.645847	1.69123	2.51607	1.67293	1.74729	1.70996
	0.984468	0.963773	0.915311	1.13147	0.448307	1.93632	1.07025	0.992119	0.545131	1.20227	1.44674	1.16089	1.18914	1.28818	0.49557	0.659405	0.519512	0.231083	0.964983	1.76934	2.13597	1.82134	1.66472	1.71002
Figure 2e. Luminescence intensity of DIM1T LNPs and other control groups.
	DIM1	DIM1T	MC3	SM102	ALC-0315	Lipo 3K	Electro
	189838	446102	2354	19928	2080	2737	2084
	196979	471171	2428	24455	2830	2492	2105
	216807	532284	5092	21790	4499	2814	3243
Figure 2f and g. Characterization of DIM1T LNPs
	Particle size (nm)		PDI		Encapsulation		Zeta potential (mV)
	110.4		0.101		85.57		14.5
	105		0.16		81.33		12.4
	109.2		0.083		87.09		16.8

## Sheet: Figure 3
Figure 3a.Kinetics of luminescence intensity DIM1T firefly-luciferase saRNA or mRNA LNPs treated ASCs
		Day 1			Day 2
	mRNA	314702	313741	375477	170269	145116	147076
	saRNA	347839	334238	363218	3360	2547	3172
Figure 3b.Luminescence intensity of DIM1T LNPs encapsulating FLuc-saRNA and E3 mRNA complex (SEC) at various saRNA/E3 mass ratios in ASCs
	saRNA	0.5	1	1.5	2
	2795	377400	314517	287111	205267
	2518	425101	360332	242425	222832
	3409	401095	309036	280456	210132
Figure 3d.Kinetics of different DIM1T-RNAs LNPs in ASC for 9 days
	Day	saRNA			mRNA			saRNA+C16 PKR Inhibitor			saRNA+E3 mRNA mixture
	1	235063	221352	320722	227760	264850	256362	286647	382344	307981	338391	447373	365900
	2	11072	6250	15855	81433	90735	94734	65484	41326	73706	241663	188718	252943
	3	3443	2537	3876	67985	40760	43248	13968	24906	22069	130063	222881	150128
	5	3110	2813	2375	8218	8464	8199	5546	6317	5442	178360	225360	150194
	7	1810	1701	1534	1390	1421	1528	2563	2408	2219	147742	115812	112697
	9	1944	1451	1740	311	219	249	3390	1736	1952	89703	76177	45402
Figure 3f.Quantification of expression of each surface marker
		WT ASCs			FLuc saRNA/E3 ASCs
	CD106	77.9	81.7	80.1	81.6	87.1	84.9
	CD44	82.1	87.9	85.5	79.5	84.8	83.6
	CD29	99.1	99.6	98.8	98.5	99.5	98.9
	SCA-1	84.8	89.2	86.2	83.7	88.9	85.4
	CD11b/CD45	2.8	2.4	2.6	2.1	2.4	2.6
Figure 3g.Cell viability of SEC-DIM1T LNPs in ASCs at various total RNA doses
	Untreated	25	50	75	100	125	150
	106.207	95.8621	99.3103	86.2069	95.8621	98.9655	98.6207
	105.517	85.5172	98.9655	99.6552	98.9655	94.1379	94.1379
	88.2759	85.5172	80	82.7586	81.0345	83.4483	76.5517
Figure 3h.Uptake efficiency of DIM1T LNPs loaded with Alexa-Fluor 647 labeled RNAs in ASCs treated by various endocytic inhibitors
	Control	EIPA	CPZ	MβCD
	98.9	91.3	98.3	2.7
	98.1	97	93.9	2.3
	98.1	91.9	94.8	2.3

## Sheet: Figure 4
Figure 4a.Expression kinetics of HGF SEC delivered by DIM1T LNPs in ASCs
	Day	Untreated			mRNA			saRNA			SEC
	1	3.21162	3.29461	2.87967	134.996	134.913	123.959	109.27	109.602	107.444	168.357	176.49	163.212
	2	2.54772	2.38174	2.71369	72.6722	68.7718	78.8963	3.46058	3.37759	3.29461	120.722	121.137	120.473
	3	3.12863	1.63485	2.29875	31.0125	28.7718	34.083	3.29461	2.54772	4.12448	77.9834	82.9627	69.2697
	5	2.13278	1.71784	2.46473	16.9046	17.7344	16.5726	2.29875	1.80083	1.71784	51.2614	45.2033	46.0332
	7	4.12448	3.29461	1.46888	6.44813	7.11203	6.61411	0.224066	0.058091	0.390041	30.9295	32.0083	31.5104
	9	2.6307	2.38174	0.639004	3.95851	3.79253	4.12448	0.390041	0.141079	0.141079	20.1411	21.1369	22.4647
Figure 4c.Relative wound size of vehicle controls, WT ASCs, HGF DM-ASCs, and HGF DS-ASCs
	Day	Vehicles										WT ASCs										HGF DM-ASCs										HGF DS-ASCs
	0	1	1	1	1	1	1	1	1	1	1	1	1	1	1	1	1	1	1	1	1	1	1	1	1	1	1	1	1	1	1	1	1	1	1	1	1	1	1	1	1
	3	0.923002	0.907347	0.935221	0.932155	0.92995	0.946154	0.928102	0.953364	0.920991	0.938339	0.895171	0.950518	0.90859	0.921875	0.926504	0.898346	0.883757	0.916468	0.914151	0.909289	0.890498	0.910626	0.879777	0.88804	0.850801	0.838798	0.866171	0.871111	0.865636	0.855198	0.818197	0.843037	0.82778	0.854797	0.887713	0.805989	0.839288	0.82204	0.869794	0.791376
	6	0.837017	0.792508	0.823875	0.820073	0.832974	0.830918	0.79853	0.793242	0.835605	0.825817	0.750733	0.828979	0.773824	0.786141	0.814549	0.743577	0.747912	0.785694	0.790327	0.779192	0.708199	0.720604	0.65943	0.666709	0.640992	0.598792	0.673287	0.689714	0.669062	0.651521	0.541175	0.597135	0.550835	0.570425	0.618662	0.535508	0.580097	0.564674	0.623344	0.517214
	9	0.722335	0.685032	0.650446	0.618983	0.757986	0.708107	0.72231	0.699321	0.668693	0.638387	0.596207	0.688053	0.608621	0.571032	0.630378	0.574389	0.587387	0.681424	0.607519	0.581751	0.517045	0.539176	0.461423	0.488759	0.438249	0.355202	0.498449	0.534251	0.518428	0.487773	0.315028	0.374452	0.33026	0.357756	0.389762	0.33416	0.394128	0.383909	0.409478	0.294642
	12	0.602336	0.488603	0.527566	0.481753	0.59174	0.517708	0.568967	0.521529	0.508883	0.494713	0.424651	0.4948	0.398044	0.371846	0.453649	0.40864	0.439977	0.515174	0.40415	0.350452	0.347138	0.355251	0.267144	0.333308	0.247804	0.179852	0.330046	0.348352	0.315914	0.313296	0.15977	0.213266	0.149865	0.204346	0.223262	0.122682	0.239921	0.227037	0.256372	0.140206
	15	0.48345	0.33657	0.421513	0.363099	0.421564	0.374594	0.412853	0.381431	0.372958	0.344073	0.329445	0.358525	0.313071	0.251236	0.330844	0.282488	0.302746	0.385409	0.267195	0.230128	0.214967	0.24874	0.102369	0.214526	0.08237	0	0.179179	0.226299	0.209292	0.191955	0	0.08394	0	0.074815	0.103785	0	0.104757	0.094618	0.129646	0
	18	0.354694	0.193067	0.334502	0.224422	0.283642	0.199373	0.31961	0.252217	0.189502	0.209257	0.217255	0.237871	0.192436	0.154662	0.220273	0.148737	0.185024	0.262292	0.161462	0.106907	0.13018	0.13782	0	0.089889	0	0	0	0.144703	0.099401	0.100991	0	0	0	0	0	0	0	0	0	0
Figure 4d.Mean AUC of individual wounds of each group							Figure 4e.The complete wound closure time in vehicle controls, WT ASCs, HGF DM-ASCs, and HGF DS-ASCs
	WT ASCs	HGF DM-ASCs	HGF DS-ASCs					Day	Vehicles	WT ASCs	HGF DM-ASCs	HGF DS-ASCs
	0.903695	0.813326	0.585437					18	0
	0.988129	0.838489	0.654991					18	0
	0.902859	0.719779	0.59154					18	0
	0.872764	0.786574	0.642535					18	0
	0.943822	0.692276	0.682996					18	0
	0.871928	0.62013	0.576409					18	0
	0.891155	0.76417	0.666695					18	0
	0.982277	0.813075	0.650142					18	0
	0.893663	0.784484	0.699381					18	0
	0.853536	0.765006	0.562615					18	0
								18		0
Figure 4g.Quantification of the epidermal thickness of the wounds on D18								18		0
								18		0
	Vehicles	WT ASCs	HGF DM-ASCs	HGF DS-ASCs				18		0
	81.3428	119.228	116.842	136.132				18		0
	99.0898	110.018	154.796	170.616				18		0
	87.664	101.377	145.318	187.07				18		0
	61.7308	92.0172	125.622	191.524				18		0
	78.716	103.457	154.015	160.116				18		0
	100.656	99.1418	118.583	166.956				18		0
	78.9294	84.0664	136.488	174.757				15			1
	86.3252	79.3686	141.059	140.989				18			1
	84.1576	115.113	144.535	180.243				18			1
	93.709	95.0872	161.431	207.464				18			1
								18			0
Figure 4i.Quantification of CD31+ vessels per unit area on D18								18			0
								18			0
	Vehicles	WT ASCs	HGF DM-ASCs	HGF DS-ASCs				18			0
	55.2875	94.8381	129.752	85.9707				18			0
	76.3136	59.175	123.102	156.145				18			0
	94.9975	115.724	82.8672	132.532				15				1
	64.5751	100.059	133.858	124.847				15				1
	81.5515	68.2362	104.359	93.358				15				1
	85.858	72.218	66.2457	95.2582				15				1
	47.5359	57.722	90.8992	147.845				18				1
	41.2303	43.186	76.4141	115.827				18				1
	45.2023	88.6467	63.3611	130.351				18				1
	89.4075	107.602	105.663	160.941				18				1
								18				1
Figure 4k.Quantification of αSMA+ cells per unit area on D18								18				1
	Vehicles	WT ASCs	HGF DM-ASCs	HGF DS-ASCs
	546.011	730.793	575.206	986.217
	401.083	489.891	867.808	1176.98
	699.023	550.159	692.526	999.132
	456.306	670.161	789.751	873.395
	471.48	469.943	565.529	1218.67
	357.403	604.781	872.745	854.287
	631.923	790.617	785.29	696.045
	620.518	522.911	857.181	920.556
	742.286	422.993	752.15	1159.45
	641.975	838.108	585.773	865.517

## Sheet: Figure 5
Figure 5a.Expression kinetics of CXCL12 SEC delivered by DIM1T LNPs in ASCs
	Day	Untreated			mRNA			saRNA			SEC
	1	0.4	0.75	0.35	11.45	11.4	9.25	14	14.5	13.3	18	18.05	17.55
	2	0.35	0.8	0.2	6.5	6.6	6.55	0.7	0.45	0.75	11.35	11.55	11.25
	3	0.35	0.35	0.3	4.7	4.55	4.8	0.75	0.8	0.5	8.65	8.5	8.7
	5	0.4	0	0.2	2.45	1.45	2.95	0.35	0.3	0.15	6.9	6.55	6.85
	7	0.15	0.2	0.35	1.45	0.62	0.95	0.3	0.15	0.2	5.2	5.1	4.7
	9	0.1	0.15	0.05	0.5	0.25	0.55	0.2	0.3	0.4	3.8	4.1	3.7
Figure 5c.Relative wound size of vehicle controls, WT ASCs, HGF DS-ASCs, and CXCL12 DS-ASCs
	Day	Vehicles										WT ASCs										HGF DS-ASCs										CXCL12 DS-ASCs
	0	1	1	1	1	1	1	1	1	1	1	1	1	1	1	1	1	1	1	1	1	1	1	1	1	1	1	1	1	1	1	1	1	1	1	1	1	1	1	1	1
	3	0.907314	0.897416	0.896922	0.914147	0.91142	0.93608	0.926773	0.921444	0.944741	0.922305	0.899578	0.892169	0.856125	0.912845	0.892274	0.870967	0.921572	0.905397	0.901169	0.904624	0.784396	0.804517	0.824447	0.800841	0.791306	0.821464	0.843174	0.830825	0.829776	0.770779	0.73268	0.764133	0.749301	0.756786	0.816667	0.735743	0.768462	0.720731	0.804062	0.717462
	6	0.811378	0.7898	0.803482	0.820581	0.79291	0.809187	0.787261	0.794642	0.814352	0.82798	0.723234	0.744251	0.704761	0.773772	0.759175	0.69998	0.779814	0.767354	0.7646	0.749084	0.520833	0.544295	0.569478	0.536202	0.510323	0.57593	0.62797	0.609481	0.575378	0.493381	0.394028	0.507322	0.459636	0.463732	0.529999	0.44683	0.479542	0.452744	0.511736	0.413942
	9	0.676361	0.644388	0.668893	0.687081	0.635829	0.683825	0.646344	0.638368	0.686915	0.709675	0.564147	0.584795	0.531298	0.620367	0.618583	0.515748	0.654772	0.612	0.589385	0.571233	0.29813	0.399154	0.414187	0.355204	0.316956	0.41377	0.43204	0.403445	0.396462	0.332297	0.185493	0.296878	0.1921	0.285635	0.312917	0.162293	0.264735	0.232649	0.346988	0.183011
	12	0.546925	0.493086	0.539801	0.564576	0.475662	0.550159	0.514385	0.459869	0.537679	0.571114	0.389059	0.434231	0.392715	0.461258	0.454818	0.368732	0.492316	0.420021	0.416643	0.439899	0.120756	0.270909	0.30558	0.168408	0.173203	0.314879	0.339877	0.279455	0.258445	0.157452	0	0.163175	0	0.157731	0.17893	0	0.129921	0.138442	0.195948	0.093795
	15	0.313032	0.319413	0.369788	0.388072	0.298168	0.37639	0.356153	0.333405	0.395384	0.44299	0.238219	0.275506	0.227297	0.299876	0.285409	0.212383	0.318922	0.26258	0.267648	0.279458	0	0.145257	0.192499	0	0	0.200609	0.213632	0.136938	0.115792	0	0	0	0	0	0	0	0	0	0	0
Figure 5d.Mean AUC of individual wounds of each group						Figure 5e.The complete wound closure time in vehicle controls, WT ASCs, HGF DS-ASCs, and CXCL12 DS-ASCs
	WT ASCs	HGF DS-ASCs	CXCL12 DS-ASCs				Day	Vehicles	WT ASCs	HGF DS-ASCs	CXCL12 DS-ASCs
	0.888734	0.626982	0.503477				15	0
	0.916087	0.729254	0.620306				15	0
	0.861938	0.76217	0.528512				15	0
	0.951321	0.664998	0.603616				15	0
	0.93834	0.645804	0.650904				15	0
	0.851646	0.76866	0.514604				15	0
	0.981919	0.801113	0.595271				15	0
	0.928141	0.75707	0.567455				15	0
	0.919518	0.736579	0.656467				15	0
	0.91924	0.635327	0.528512				15	0
Figure 5g.Quantification of the epidermal thickness of the wounds on D15							15		0
							15		0
	Vehicles	WT ASCs	HGF DS-ASCs	CXCL12 DS-ASCs			15		0
	78.1518	105.003	141.953	163.537			15		0
	67.3916	82.0638	169.681	229.039			15		0
	80.8358	73.6524	134.48	158.872			15		0
	81.6598	103.674	149.24	175.594			15		0
	63.8704	90.3508	152.96	185.317			15		0
	61.5334	83.838	182.277	236.073			15		0
	82.8456	76.5394	178.431	219.311			15		0
	55.5112	60.5794	123.99	151.312			15			1
	65.0202	65.5666	135.079	166.386			15			1
	50.4742	67.581	131.459	157.066			15			1
							15			1
Figure 5i.Quantification of CD31+ vessels per unit area on D15							15			0
							15			0
	Vehicles	WT ASCs	HGF DS-ASCs	CXCL12 DS-ASCs			15			0
	47.6442	68.6646	124.785	160.731			15			0
	63.0564	59.9148	136.811	134.357			15			0
	75.0414	74.701	79.3697	96.1618			15			0
	56.4468	57.7892	113.797	115.022			12				1
	74.1132	58.3236	119.174	155.746			12				1
	57.0042	60.4004	108.85	165.66			12				1
	31.5682	44.366	118.344	150.553			15				1
	27.2646	32.8706	125.303	143.64			15				1
	42.1424	81.1512	81.3348	100.714			15				1
	68.7696	93.4808	80.1271	97.578			15				1
							15				1
Figure 5k.Quantification of αSMA+ cells per unit area on D15							15				1
							15				1
	Vehicles	WT ASCs	HGF DS-ASCs	CXCL12 DS-ASCs
	596.899	663.039	898.623	992.225
	586.284	509.502	1049.06	864.815
	445.636	451.379	1019.02	1008.99
	526.544	512.243	923.609	1058.16
	460.777	687.915	863.109	1090.14
	509.418	687.854	659.393	835.88
	421.549	443.308	679.453	1220.15
	513.755	417.415	740.386	1069.09
	539.97	627.78	787.277	884.744
	431.583	673.41	950.206	834.754
Figure 5m.Quantification of IL-6 area on D15
	Vehicles	WT ASCs	HGF DS-ASCs	CXCL12 DS-ASCs
	9.4513	6.3784	6.8279	4.5794
	9.1823	8.4248	7.3327	3.4506
	7.9125	5.9959	5.4658	1.9722
	7.4189	10.7393	4.8262	3.443
	9.7997	9.3985	6.7702	1.1768
	13.1394	8.6052	3.9143	2.9661
	11.7192	9.2887	6.8317	2.9414
	10.9116	12.5099	6.2349	1.043
	9.3302	9.7903	5.7896	2.9326
	12.0534	7.9642	5.4782	4.1103
Figure 5o.Quantification of IL-10 area on D15
	Vehicles	WT ASCs	HGF DS-ASCs	CXCL12 DS-ASCs
	7.1898	10.5545	11.4589	20.5326
	9.4994	5.107	8.9608	21.5122
	8.0628	9.096	12.5377	18.9894
	3.8286	5.9314	14.7655	19.7444
	4.9814	5.8758	12.3562	13.6873
	5.4	5.4989	13.4963	14.1286
	5.4755	4.1921	5.6779	17.5491
	3.0212	12.1106	11.8512	21.3768
	6.9936	11.3808	9.407	17.0063
	8.2792	7.9823	13.6366	15.4105

## Sheet: Figure S2
Figure S2a.Size and PDI of sugar alcohol-derived LNPs									Figure S2b.Encapsulation efficiency and zeta potential of sugar alcohol-LNPs
		Size			PDI						Encapsulation			Zeta potential
	DIM1	139.4	142	134.9	0.142	0.125	0.134			DIM1	83.08	82.45	88.61	17.7	14.3	12.1
	DIM2	143.7	138.5	139.4	0.157	0.14	0.117			DIM2	90.99	95.74	86.5	16.1	15.8	17.8
	DIM3	138.8	130.4	134.7	0.158	0.154	0.175			DIM3	71.81	76.01	75.53	15	8.3	13.9
	DIM4	148.4	152	147.6	0.154	0.136	0.122			DIM4	81.97	78.15	77.99	14.7	10.4	13.2
	DIM5	128.3	123.7	120	0.166	0.145	0.157			DIM5	70.11	73.65	79.84	11.5	7.11	8.28
	DIM6	131.9	130.1	137.8	0.147	0.128	0.165			DIM6	73.68	67.69	74.3	7.09	5.9	10.5
	DIM7	114.5	118.9	116.2	0.141	0.168	0.152			DIM7	81.65	80.68	80.71	4.51	8.39	6.43
	DIM8	136.5	140.2	137.2	0.125	0.151	0.142			DIM8	79.15	78.08	75.36	9.11	8.75	12.3
	DIM9	130	134.5	130	0.119	0.132	0.159			DIM9	73.75	70.08	74.79	11.7	8.2	10.4
	DIM10	134.1	131.5	129.4	0.163	0.143	0.152			DIM10	82.69	79.52	76.08	13.5	10.9	8.96
	DIS1	138.5	133.2	137.5	0.117	0.131	0.106			DIS1	75.19	76.82	78.91	13.6	11.2	9.94
	DIS2	113.8	110.5	123.1	0.156	0.142	0.178			DIS2	92.25	87.94	94.4	12.3	11.3	13.9
	DIS3	132.1	128.1	125.8	0.16	0.157	0.149			DIS3	85.66	86.4	84.64	14.3	11.8	12.6
	DIS4	130.1	135.4	136	0.131	0.141	0.126			DIS4	81.9	82	84.57	12.3	11.4	15.3
	DIS5	153.3	150	153	0.151	0.147	0.129			DIS5	72.24	78.66	71.16	19.1	16.3	19.8
	DIS6	179.5	176.1	169.3	0.136	0.144	0.165			DIS6	88.29	84.52	80.22	12.7	13.9	10.4
	DIS7	121.6	127.4	126.9	0.159	0.146	0.128			DIS7	84.91	82.63	79.23	8.36	9.9	13.2
	DIS8	142.4	115.1	128	0.132	0.119	0.116			DIS8	70.92	75.59	76.89	7.99	6.64	5.94
	DIS9	130.5	120.4	135.1	0.126	0.164	0.14			DIS9	70.49	76.45	77.72	9.33	8.94	7.16
	DIS10	134.2	131	129.6	0.161	0.174	0.144			DIS10	79.54	81.46	79.93	7.48	10.4	8.39
	LIS1	134.2	144.8	136.7	0.148	0.134	0.142			LIS1	64.42	62.18	72.89	10.6	13.3	8.42
	LIS2	136.9	142.4	124.2	0.18	0.172	0.163			LIS2	81.93	83.19	85.53	8.82	4.07	3.25
	LIS3	123.6	117.9	112.6	0.14	0.151	0.165			LIS3	83.9	79.62	76.68	9.67	7.23	8.26
	LIS4	138.5	129.1	122.1	0.154	0.147	0.145			LIS4	76.87	80.87	77.03	7.45	5.4	9.18
	LIS5	122.3	115.9	121.2	0.151	0.12	0.154			LIS5	86.05	83.82	81.33	7.73	12.8	5.84
	LIS6	141.8	143.2	132.3	0.153	0.135	0.165			LIS6	80.1	83.53	83.82	7.95	5.9	12.2
	LIS7	149.8	120.1	130.9	0.12	0.122	0.134			LIS7	60.95	62.04	63.61	5.91	7.32	3.32
	LIS8	125.1	135.6	130.9	0.104	0.125	0.11			LIS8	63.93	65.2	68.96	9.99	8.4	8.75
	LIS9	147.3	145.8	136.8	0.154	0.16	0.153			LIS9	58.96	64.57	60.36	5.6	4.92	8.54
	LIS10	152	147.1	141.9	0.159	0.171	0.149			LIS10	93.82	86.42	86.38	7.99	7.92	12.9
Figure S2c.Cytotoxicity of sugar alcohol derived-LNPs in primary ASCs for 24h
	DIM1	96.26	95.33	96.85
	DIM2	73.79	79.23	75.22
	DIM3	94.94	97.04	88.93
	DIM4	90.57	96.99	87.28
	DIM5	95.74	88.73	97.28
	DIM6	89.28	98.33	99.61
	DIM7	96.6	97.83	95.3
	DIM8	79.82	77.25	77.3
	DIM9	98.97	94.64	87.4
	DIM10	94.48	90.32	90.79
	DIS1	94.04	86.58	92.11
	DIS2	75.68	70.92	79.92
	DIS3	86.97	89.84	87.7
	DIS4	93.42	92.36	96.41
	DIS5	87.6	88.63	88.98
	DIS6	87.63	87.32	85.16
	DIS7	95.92	95.07	88.43
	DIS8	76.09	76.91	75.47
	DIS9	86.09	86.11	87.65
	DIS10	96.85	89.31	93
	LIS1	93.98	93.24	87.25
	LIS2	91.1	94.51	85.26
	LIS3	96.45	94.15	96.34
	LIS4	87.1	88.48	86.1
	LIS5	92.8	92.31	92.03
	LIS6	85.54	88.75	90.01
	LIS7	92.13	87.58	92.12
	LIS8	86.47	86.62	94.92
	LIS9	90.21	93.43	94.01
	LIS10	92.88	86.86	85.02
	PBS	99.06	100.5	98.08

## Sheet: Figure S3
Figure S3c.Representative TNS assay curves for determining the apparent pKa of DIM1T LNPs
	pH	TNS fluorescence (%)
	2.5	1
	3	1.02146
	3.5	1.03428
	4	1.00064
	4.5	0.888702
	5	0.82771
	5.5	0.797839
	6	0.691203
	6.5	0.542213
	7	0.399967
	7.5	0.271156
	8	0.146726
	8.5	0.119456
	9	0.092166
	9.5	0.065296
	10	0.018
	10.5	0.007981
	11	0.005871

## Sheet: Figure S4
Figure S4b.GFP expression of DIM1T LNPs in ASCs
	Untreated	MC3	ALC-0315	SM102	DIM1T
	1.5	49.6	20.9	69.4	91.2
	1.5	48.3	25.3	71.7	93.4
	1.2	45.1	22.1	73.1	90.9
Figure S4c.The mean fluorescence intensity (MFI) of GFP in GFP+ ASCs
	Untreated	MC3	ALC-0315	SM102	DIM1T
	185	4298	1767	30489	109152
	198	5873	2252	28731	110055
	172	6598	1975	27553	105762

## Sheet: Figure S6
Figure S6a.Luminescence intensity in 293T cells treated with SEC
Day	1	2	3	4	5
	24732	39657	45045	99120	122127
	15300	39398	47444	122863	99909
	26856	32332	63896	97007	162761
Figure S6b.Encapsulation efficiency and zeta potential of DIM1T LNPs encapsulating mRNA, saRNA, or SEC
		Encapsulation efficiency			Zeta potential
	mRNA	79.4	83.82	85.74	5.49	8.87	10.7
	saRNA	82.42	85.9	79.77	4.37	6.55	5.2
	SEC	89.26	91.83	81.5	8.08	9.36	9.64

## Sheet: Figure S7
Figure S7a.Expression of the PKR and eIF2α expression in ASCs treated with different formulations at the same total RNA dose 48h post-treatment
		WT ASCs			mRNA ASCs			saRNA ASCs			SEC ASCs
	PKR	95.1	93.9	92.2	92.3	91.3	94.8	90.1	89.4	88.9	92.2	93.8	91.2
	Phos-PKR	12.2	11.4	9.63	16.5	15.1	14.9	88.2	86.6	89	27.7	29.3	31.4
	EIF2a	75.7	78.3	79.2	77.8	73.5	78.3	65.4	60.5	61.8	70.4	72.5	73.8
	Phos-EIF2a	15.8	12.5	14.8	22.6	20.7	19.4	73.9	72.4	70.5	30.6	26.9	33.6
Figure S7b-e.The mean fluorescence intensity (MFI) of PKR, Phospho-PKR, EIF2α and Phospho-EIF2α in ASCs
		Untreated	mRNA	saRNA	SEC
b	PKR	10364	9819	6919	8573
		9100	8945	7399	9312
		9891	9512	7474	8863
c	Phos-PKR	2056	3384	12067	4895
		2075	2974	12453	3877
		2789	3911	11758	5621
d	EIF2a	4275	4137	2658	4013
		4047	4008	3163	3912
		4664	4404	3034	4163
e	Phos-EIF2a	1756	2076	7878	2892
		1865	2547	7316	2949
		1267	1867	8690	3143

## Sheet: Figure S9
Figure S9a.Expression kinetics of E3 protein delivered by DIM1T LNPs in ASCs
	Day	Untreated			DIM1T SEC
	1	0.058	0.065	0.054	0.724	0.662	0.698
	2	0.062	0.068	0.052	0.393	0.426	0.344
	3	0.079	0.06	0.051	0.202	0.228	0.239
	5	0.044	0.021	0.03	0.181	0.159	0.133
	7	0.068	0.05	0.042	0.096	0.134	0.098
	9	0.052	0.044	0.047	0.088	0.083	0.076

[truncated: 3 more sheets: Figure S12, Figure S14, Figure S15]
